# Supplementary material for: A recurrent deletion on chromosome 2q13 is associated with developmental delay and mild facial dysmorphisms
Source: Mol Cytogenet. 2015 Jul 31;8:57. doi: 10.1186/s13039-015-0157-0 (PMC4521466; doi:10.1186/s13039-015-0157-0)
Supplement: Additional file 1: Table S1. — Primer pairs used in qPCR experiments. [file 13039_2015_157_MOESM1_ESM.xlsx]

## Sheet: Supplementary Table 1
Supplementary Table 1 Primer pairs used in qPCR experiments
Primer pair	Forward primer sequence	Reverse primer sequence	Amplicon position (hg19)
2q13_P1	CATCCCATGAATCCAATTCC	GGTCCATCATTTGGAAGGTG	chr2:110963172-110963265
2q13_P2	ACCCAGTGAACCAAACCAAG	GCTAGGTCGCAGAAGACAGG	chr2:110969617-110969720
2q13_P3	CCTGCTTGGCATACTCTTCC	AGGCTTCGTTGAGAAGGTGA	chr2:110974033-110974124
2q13_P4	ACGACGCTTCTGAGATCCAT	TGATTCTCTGCGTCCACTTG	chr2:111400720-111400810
2q13_P5	GTCGAGAGAGTGGCAAGTCC	CTCCTGAAGCTGGGTGTAGC	chr2:111411654-111411744
2q13_P6	CCAAAGGAGGAACAACAGGA	AACTGAGAGCGCCATGTCTT	chr2:111419280-111419375
2q13_P7	GAGCCACTCATGCAAACTGA	TTACCTGTGCTTCTGCCTGA	chr2:111430904-111430993
2q13_P8	GGATGTTTGCCGTCTGTCTT	CCTCCTTCTTGGTCTTTACCTGT	chr2:111789121-111789222
2q13_P9	ATTGGACAGGGAGTGTGGAG	CTGGAGCAGATGAGGAGGAG	chr2:112004978-112005080
2q13_P10	CAGGCACTGAAGGGAAGAAG	ATGCTGTCACCTCCCAAATC	chr2:112943208-112943308
2q13_P11	GGCTATCACCAGAGCCTGAG	GGTTCCTACATCCTGGGTCA	chr2:112967210-112967307
2q13_P12	CCACAATAGACCTGGGCAGT	AGGTGTTGTCAGCTCCATCC	chr2:113076337-113076436
2q13_P13	GAAGCCATCCTTCCACAAAA	CTGGGACCTGAACCTTACCA	chr2:113089769-113089877
2q13_P14	CTGTCTGGCAGTGTGATGCT	AGTCTGGGAGGGTTCCAGTT	chr2:113097640-113097748
2q13_P15	CCTGGCTACATGGATTGCTT	CACCTCCAGGCACATAACCT	chr2:113217195-113217297
2q13_P16	TGGCTGAGAGCAGTGAAGAA	CGTTGAGACAGATGCCAAGA	chr2:113229431-113229540
Control	TGTGACCTGTAGCGACCATC	GAAATCCATCCCATCCACAC	chr15:32272607-32272702
Endeogenous reference	GGTAGCCCAAATGTCCAGAA	TTTTAAGCTGCACACCATCG	chr10:92633972-92634071
