# Supplementary material for: A recurrent deletion on chromosome 2q13 is associated with developmental delay and mild facial dysmorphisms
Source: Mol Cytogenet. 2015 Jul 31;8:57. doi: 10.1186/s13039-015-0157-0 (PMC4521466; doi:10.1186/s13039-015-0157-0)
Supplement: Additional file 4: Table S4. — Summary of CNVs and clinical features in the 29 patients with 2q13 deletion. [file 13039_2015_157_MOESM4_ESM.xlsx]

## Sheet: Sheet1
Supplementary Table 2 Summary of CNVs and clinical features in the 29 patients with 2q13 deletion
Patient ID	Present Patient1	Present Patient2	Vuillaume2014 2026 (15)	Roberts2014 (14)	Russel2014 P1 (12)	Russel2014 P2 (12)	Constain2013 #8 (10)	Cooper2012 251377 (9)	Cooper2012 9894411 (9)	Cooper2012 9893921 (9)	Cooper2012 9892734 (9)	Cooper2012 9887975 (9)	Cooper2012 9887950 (9)	Cooper2012 9886256 (9)	Cooper2012 9885572 (9)	Cooper2012 9883850 (9)	Cooper2012 9883704 (9)	Cooper2012 9908137 (9)	Cooper2012 9899071 (9)	Cooper2012 9893017 (9)	Yu2011 Case1 (13)	Yu2011 Case2 (13)	Yu2011 Case3 (13)	Yu2011 Case4 (13)	Rudd2009 #5 (11)	Rudd2009 #6 (11)	Rudd2009 #7 (11)	Bisgaard2007 P1 (8)	Bisgaard2007 P2 (8)	TOTAL
Sex	Female	Male	N/A	Male	Female	Male	N/A	Male	N/A	N/A	N/A	N/A	N/A	N/A	N/A	N/A	N/A	N/A	N/A	N/A	Female	Male	Female	Male	N/A	N/A	N/A	Male	Male
2q13 deletion:
Coordinates, bp (hg19)	111415137-113194067	110980342-113007823	111399243-113102594	111295001-113112845	111442130- 113065779	112592087- 113937615	111388632-113115992	111426337-113046185	111398266-113101492	111398266-113101492	111398266-113101492	111398266-113101492	111398266-113101492	111398266-113101492	111398266-113101492	111398266-113101492	111398266-113101492	111414936-113055152	111415136-113055013	111415136-113055013	111392197-113102594	111392197-113102594	111392197-113102594	111392197-113102594	111442130-113065779	111442130-113065779	111442130-113065779	111439469-113060272	111439469-113060272
Size (Mb)	1. 8	2.0	1.7	2.0	1.62	1.35	1.73	1.62	1.7	1.7	1.7	1.7	1.7	1.7	1.7	1.7	1.7	1.64	1.64	1.64	1.71	1.71	1.71	1.71	1.62	1.62 Mb	1.62	1.62	1.62
Inheritance	Maternal	N/A	Maternal	N/A	Maternal	N/A	N/A	N/A	Paternal	N/A	Maternal	N/A	De novo	Maternal	N/A	N/A	N/A	Maternal	N/A	De novo	Maternal	N/A	Maternal	Paternal	N/A	Paternal	N/A	Maternal	Maternal
Other CNVs	-	-	N/A	N/A	-	-	N/A	-	N/A	N/A	N/A	N/A	N/A	N/A	N/A	N/A	N/A	N/A	N/A	N/A	Gain 2p22, maternal	-	Gain 22q11.21, paternal	-	-	-	Unbalanced translocation	-	N/A
Clinical features:
DD/ID	+	-	N/A	+	N/A	N/A	-	+	+	+	N/A	+	N/A	N/A	+	+	N/A	N/A	+	N/A	-	N/A	N/A	+	N/A	+	N/A	+	+	13/16
ASDs	N/A	+	N/A	N/A	N/A	N/A	-	N/A	N/A	N/A	N/A	N/A	N/A	N/A	N/A	N/A	N/A	N/A	N/A	+	N/A	+	+	-	N/A	N/A	N/A	N/A	N/A	4/6
ADHD/ADD	N/A	+	N/A	N/A	N/A	N/A	N/A	N/A	N/A	N/A	N/A	N/A	N/A	N/A	N/A	N/A	N/A	N/A	N/A	N/A	N/A	+	+	-	N/A	N/A	N/A	N/A	N/A	3/4
Dysmophic features	+	+	N/A	+	+	N/A	N/A	+	N/A	+	+	N/A	N/A	N/A	+	N/A	N/A	N/A	N/A	N/A	+	-	-	-	N/A	+	+	+	+	13/16
Heart defect	-	-	N/A	N/A	+	+	-	N/A	N/A	N/A	N/A	N/A	+	N/A	N/A	N/A	N/A	N/A	+	N/A	+	N/A	N/A	N/A	+	N/A	+	N/A	N/A	7/10
Hypotonia	-	-	N/A	N/A	N/A	N/A	N/A	N/A	N/A	N/A	N/A	+	N/A	N/A	N/A	N/A	+	N/A	N/A	N/A	-	+	+	+	N/A	N/A	+	+	N/A	7/10
Seizures	+	-	N/A	N/A	N/A	N/A	-	N/A	N/A	N/A	N/A	N/A	N/A	N/A	N/A	+	N/A	N/A	N/A	N/A	N/A	+	N/A	N/A	+	N/A	N/A	+	N/A	5/7
Macrocephaly	-	-	N/A	-	N/A	N/A	N/A	+	N/A	N/A	N/A	N/A	N/A	N/A	N/A	N/A	N/A	N/A	N/A	N/A	+	-	+	+	N/A	N/A	-	-	N/A	4/10
Microcephaly	+	-	N/A	+	N/A	N/A	N/A	-	N/A	N/A	N/A	N/A	N/A	N/A	N/A	N/A	N/A	N/A	N/A	N/A	-	-	-	-	N/A	N/A	+	-	N/A	3/7
Microphallus		-	N/A	N/A		N/A	N/A	N/A	N/A	N/A	N/A	N/A	N/A	N/A	N/A	N/A	N/A	N/A	N/A	N/A		+		+	N/A	N/A	+	N/A	N/A	3/4
Other			Syndromic obesity		Hypertonia; reduced flexibility of large joints	Hypospadias	Schizophrenia	Skeletal abnormalities; microstomia; pyloric stenosis					IUGR	Persistent open anterior fontanelle			Breast milk and milk formula intolerance; vomiting	Frontal Lobe Syndrome				Abnormal EEG; obesity; sleep apnea	Poor coordination	Large stature; skeletal abnormalities; cerbral molar tooth malformation	Sleep apnea		IUGR; corpus callosum agenesi, apnea; esophageal atresia; inguinal hernia		Diplegia
IUGR, intrauterine growth restriction; N/A, non available; open, not applicable; -, feature absent; +, feature present
